# Supplementary material for: Effects of Task-Oriented Training on Gait Outcomes and Balance in Individuals with Stroke: A Systematic Review and Meta-Analysis of Randomized Controlled Trials
Source: J Clin Med. 2025 Dec 11;14(24):8766. doi: 10.3390/jcm14248766 (PMC12734183; doi:10.3390/jcm14248766)
Supplement: Supplementary file 1 [file jcm-14-08766-s001.zip]

Archive with 1 entries (1 files):
- jcm-3996369-supplementary.pdf
